# Supplementary material for: Effective connectivity underlying neural and behavioral components of prism adaptation
Source: Front Psychol. 2022 Sep 2;13:915260. doi: 10.3389/fpsyg.2022.915260 (PMC9479732; doi:10.3389/fpsyg.2022.915260)
Supplement: Supplementary file 1 [file Table_1.XLSX]

## Sheet: Suppl Table 1
BEHAVIOR					FUNCTIONAL CONNECTIVITY							EFFECTIVE CONNECTIVITY								CORRELATIONS WITH BEHAVIOR
Open-loop pointing					Phase F-values (1,36)							Phase F-values (1,36)				Sending				Partial r-values (Motion,Stdev) (Spearman)
						L IPS	R IPS	R PHG	L Declive	R PMC											Post - Pre	Early-post - Pre	Early-post - Pre
Left PA					L IPS	0	7.42127	9.09416	14.9977	1.49585				L IPS	R IPS	R PHG	L Declive	R PMC		Post - Pre	Perc Line Bisect	Open-loop	Straight-ahead
	Pre-Adapt	Early-post adapt	Late-post adapt		R IPS	7.42127	0	2.96157	5.62858	1.08286			L IPS		2.0248	0.221749				L IPS -> R PHG	-0.1223	0.5203	0.4928
Mean (cm)	-0.282407	5.05093	2.01389		R PHG	9.09416	2.96157	0	3.29365	6.62138			R IPS							R IPS -> L IPS	-0.1575	0.3005	0.3559
SE	0.347737	0.431708	0.345584		L Declive	14.9977	5.62858	3.29365	0	11.0936		Receiving	R PHG	1.27734			0.292019			R PHG -> L IPS	0.143	-0.3175	-0.3803
					R PMC	1.49585	1.08286	6.62138	11.0936	0			L Declive					11.6283		L Declive -> R PHG	0.0666	-0.2568	-0.2373
													R PMC							R PMC -> L Declive	0.3185	-0.1601	-0.0779
Right PA
	Pre-Adapt	Early-post adapt	Late-post adapt		Phase X Group F-values (1,36)															Spearman r's (having regressed Motion,Stdev prior)
Mean (cm)	0.759259	-4.21759	-1.92593			L IPS	R IPS	R PHG	L Declive	R PMC		Phase X Group F-values (1,34)				Sending					abs(Post-Pre)	abs(Early-post - Pre)	abs(Early-post - Pre)
SE	0.389407	0.325628	0.275636		L IPS	0	0.784731	11.836	7.77664	4.36173										abs(Post - Pre)	Perc Line Bisect	Open-loop	Straight-ahead
					R IPS	0.784731	0	15.1193	14.3433	2.47275				L IPS	R IPS	R PHG	L Declive	R PMC		L IPS -> R PHG		0.4142	0.3562
					R PHG	11.836	15.1193	0	2.50608	0.421989			L IPS		3.85798	7.49783
Straight-ahead pointing					L Declive	7.77664	14.3433	2.50608	0	0.499693			R IPS
					R PMC	4.36173	2.47275	0.421989	0.499693	0		Receiving	R PHG	13.6386			1.22267			p-values
Left PA													L Declive					0.925841			abs(Post-Pre)	abs(Early-post - Pre)	abs(Early-post - Pre)
	Pre-Adapt	Early-post adapt	Late-post adapt										R PMC							Post - Pre	Perc Line Bisect	Open-loop	Straight-ahead
Mean (cm)	0.199074	2.97685	1.6713		Left PA Post-Pre Z-value															L IPS -> R PHG	0.4908	0.0016	0.0031
SE	0.525111	0.489765	0.340772			L IPS	R IPS	R PHG	L Declive	R PMC										R IPS -> L IPS	0.3736	0.0842	0.0388
					L IPS	0	-1.33553	0.308534	-0.787529	-2.40577		Left PA Post-Pre Z-value				Sending				R PHG -> L IPS	0.4197	0.0673	0.0265
					R IPS	-1.33553	0	1.5746	1.02783	-1.89838										L Declive -> R PHG	0.7083	0.1427	0.1765
Right PA					R PHG	0.308534	1.5746	0	-0.168384	-1.39746				L IPS	R IPS	R PHG	L Declive	R PMC		R PMC -> L Declive	0.0664	0.3657	0.6614
	Pre-Adapt	Early-post adapt	Late-post adapt		L Declive	-0.787529	1.02783	-0.168384	0	-2.93325			L IPS		0.385943	-2.29298
Mean (cm)	0.847222	-1.12037	-0.814815		R PMC	-2.40577	-1.89838	-1.39746	-2.93325	0			R IPS
SE	0.337209	0.472377	0.414622									Receiving	R PHG	1.82558			-1.17192			p-values
													L Declive					-3.1121			abs(Post-Pre)	abs(Early-post - Pre)	abs(Early-post - Pre)
					Right PA Post-Pre Z-value								R PMC							abs(Post - Pre)	Perc Line Bisect	Open-loop	Straight-ahead
Perceptual line bisection						L IPS	R IPS	R PHG	L Declive	R PMC										L IPS -> R PHG		0.0149	0.0387
					L IPS	0	-2.48806	-4.44949	-4.59102	0.596455
Left and Right PA combined					R IPS	-2.48806	0	-3.86593	-4.2453	0.366582		Right PA Post-Pre Z-value				Sending
	Pre-Adapt	Post-Adapt			R PHG	-4.44949	-3.86593	0	-2.34184	-2.22117											p<=0.0031, FDR q<=.05
Mean (mm)	-1.40545	-0.389206			L Declive	-4.59102	-4.2453	-2.34184	0	-1.80834				L IPS	R IPS	R PHG	L Declive	R PMC			p<.05, uncorrected
SE	0.40107	0.563513			R PMC	0.596455	0.366582	-2.22117	-1.80834	0			L IPS		-2.37528	1.58694					p<.1, uncorrected (trend)
													R IPS
												Receiving	R PHG	-3.38592			0.397099
Manual line bisection													L Declive					-1.71963
							FDR q<=.05						R PMC
Left and Right PA combined							Post<Pre, q<=.05
	Pre-Adapt	Post-Adapt
Mean (mm)	-2.45556	-0.997011												FDR q<=.05
SE	0.765521	0.845192												Post<Pre, q<=.05
														Post<Pre, P<.05 (uncorrected)
